# Supplementary material for: Prevalence of intestinal parasite contamination in raw vegetables and school soil samples in Koh Yao, Phang Nga Province, southern Thailand
Source: PLoS One. 2025 Apr 1;20(4):e0320929. doi: 10.1371/journal.pone.0320929 (PMC11960992; doi:10.1371/journal.pone.0320929)
Supplement: S1 File — (XLSX) [file pone.0320929.s001.xlsx]

## Sheet: Sheet1
Vegetable	Comtamination	Type	Subdistrict	Place	Source	Imported_source	Have animals	Cat	Area characteristics	Hygiene
17	1	1	1	1	1		1	1	1	2
10	0		1	1	1		1	1	1	2
19	1	1	1	1	1		1	1	1	2
11	0		1	1	1		1	1	1	2
2	0		1	1	1		1	1	1	2
13	0		1	1	2	4	1	1	1	2
14	0		1	1	2	4	1	1	1	2
6	0		1	1	2	4	1	1	1	2
1	0		1	1	2	4	1	1	1	2
16	0		1	2	2	1	2	2	1	2
8	0		1	2	2	1	2	2	1	2
7	0		1	2	2	1	2	2	1	2
21	0		1	2	2	1	2	2	1	2
9	0		1	2	2	1	2	2	1	2
8	0		3	2	2	3	1	1	1	2
13	0		3	2	2	3	1	1	1	2
6	0		3	2	2	3	1	1	1	2
20	0		3	2	2	3	1	1	1	2
18	0		3	2	2	3	1	1	1	2
8	0		3	2	2	3	1	1	1	2
15	0		3	2	2	3	1	1	1	2
6	0		3	2	2	3	1	1	1	2
18	0		3	2	2	3	1	1	1	2
10	0		3	2	2	3	1	1	1	2
11	0		3	2	2	3	1	1	1	2
2	0		2	2	1		1	1	1	2
9	0		2	2	1		1	1	1	2
6	0		2	2	2	1	1	1	1	2
21	0		2	2	2	1	1	1	1	2
6	0		3	2	2	3	1	1	1	2
12	0		3	2	2	3	1	1	1	2
14	0		3	2	2	3	1	1	1	2
8	0		3	2	2	3	1	1	1	2
4	0		3	2	2	3	1	1	1	2
2	0		3	2	2	3	1	1	1	2
6	0		3	2	2	3	1	1	1	2
13	0		3	2	2	3	1	1	1	2
18	0		3	2	2	3	1	1	1	2
6	0		3	2	1		1	1	1	2
13	0		3	2	1		1	1	1	2
21	0		3	2	1		1	1	1	2
11	0		3	2	1		1	1	1	2
17	0		3	2	1		1	1	1	2
10	0		3	2	1		1	1	1	2
17	0		3	2	1		1	1	1	2
4	0		3	2	1		1	1	1	2
8	0		3	2	1		1	1	1	2
16	0		3	2	1		1	1	1	2
15	0		3	2	1		1	1	1	2
7	0		3	2	1		1	1	1	2
20	0		3	2	1		1	1	1	2
21	0		3	2	1		1	1	1	2
17	0		3	2	1		1	1	1	1
14	0		3	2	1		1	1	1	1
2	0		3	2	1		1	1	1	1
5	0		3	2	1		1	1	1	1
16	0		3	2	1		1	1	1	1
4	0		3	2	1		1	1	1	1
8	0		3	2	1		1	1	1	1
6	0		3	2	1		1	1	1	1
10	0		3	2	1		1	1	1	1
15	0		3	2	1		1	1	1	1
3	0		3	2	1		1	1	1	1
1	0		3	2	1		1	1	1	1
21	0		3	2	1		1	1	1	1
8	0		3	2	1		1	1	1	2
16	0		3	2	1		1	1	1	2
6	0		3	2	1		1	1	1	2
1	0		3	2	1		1	1	1	2
21	0		3	2	1		1	1	1	2
14	0		2	2	1		1	1	1	2
8	0		2	2	1		1	1	1	2
5	0		2	2	1		1	1	1	2
2	0		2	2	1		1	1	1	2
13	0		2	2	1		1	1	1	2
16	0		2	2	1		1	1	1	2
6	0		2	2	1		1	1	1	2
1	0		2	2	1		1	1	1	2
21	0		2	2	1		1	1	1	2
15	0		2	2	1		1	1	1	2
17	0		2	2	1		1	1	1	2
2	0		2	2	2	1	1	1	1	2
8	0		2	2	2	1	1	1	1	2
16	0		2	2	2	1	1	1	1	2
15	0		2	2	2	1	1	1	1	2
14	0		2	2	2	1	1	1	1	2
13	0		2	2	2	1	1	1	1	2
6	0		2	2	2	1	1	1	1	2
21	0		2	2	2	1	1	1	1	2
12	0		2	2	2	1	1	1	1	2
17	0		2	2	2	1	1	1	1	2
21	0		2	2	2	1	1	1	1	2
13	0		2	2	2	1	1	1	1	2
3	0		2	2	2	1	1	1	1	2
14	0		2	2	2	1	1	1	1	2
8	0		2	2	2	1	1	1	1	2
7	0		2	2	2	1	1	1	1	2
19	0		1	1	1		1	1	1	2
5	0		1	1	1		1	1	1	2
21	0		1	1	1		1	1	1	2
16	0		1	1	1		1	1	1	2
21	0		1	1	1		1	1	1	2
17	0		1	1	1		1	1	1	2
17	1	2	1	1	1		1	1	1	2
16	0		1	1	2	1	1	1	1	2
2	0		1	1	2	1	1	1	1	2
5	0		1	1	2	1	1	1	1	2
14	0		1	1	2	1	1	1	1	2
13	0		1	1	2	1	1	1	1	2
14	0		1	1	2	1	1	1	1	2
21	0		1	1	2	1	1	1	1	2
21	0		1	1	2	1	1	1	1	2
3	0		1	1	2	1	1	1	1	2
17	0		1	1	2	1	1	1	1	2
17	0		1	2	2	2	2	2	1	2
16	0		1	2	2	2	2	2	1	2
6	0		1	2	2	2	2	2	1	2
5	0		1	2	2	2	2	2	1	2
13	0		1	2	2	2	2	2	1	2
10	0		1	2	2	2	2	2	1	2
3	0		1	2	2	2	1	1	1	2
15	0		1	2	2	2	1	1	1	2
8	0		1	2	2	2	1	1	1	2
14	0		1	2	2	2	1	1	1	2
1	0		1	2	2	2	1	1	1	2
8	0		2	2	2	1	1	1	1	2
7	0		2	2	2	1	1	1	1	2
2	0		2	2	2	1	1	1	1	2
5	0		2	2	2	1	1	1	1	2
10	0		2	2	2	1	1	1	1	2
21	0		2	2	2	1	1	1	1	2
6	0		2	2	2	1	1	1	1	2
13	0		2	2	2	1	1	1	1	2
