# Supplementary material for: Prevalence of intestinal parasite contamination in raw vegetables and school soil samples in Koh Yao, Phang Nga Province, southern Thailand
Source: PLoS One. 2025 Apr 1;20(4):e0320929. doi: 10.1371/journal.pone.0320929 (PMC11960992; doi:10.1371/journal.pone.0320929)
Supplement: S2 File — (XLSX) [file pone.0320929.s002.xlsx]

## Sheet: Sheet1
Season	Study site	Subdistrict	Place	Contamination	Animals	Cat	Dog	Chicken	Goat	Rat	Soil_chacteristic
1	4	1	1	0	1	2	1	1	1	1	1
1	4	1	5	0	1	2	1	1	1	1	1
1	4	1	7	0	1	2	1	1	1	1	1
1	4	1	4	0	1	2	1	1	1	1	1
1	4	1	2	0	1	2	1	1	1	1	1
1	1	1	6	0	1	2	2	1	1	2	1
1	1	1	1	1	1	2	2	1	1	2	1
1	1	1	7	0	1	2	2	1	1	2	1
1	1	1	2	0	1	2	2	1	1	2	1
1	1	1	6	0	1	2	2	1	1	2	1
1	3	1	6	1	1	2	1	1	1	1	1
1	3	1	1	0	1	2	1	1	1	1	1
1	3	1	5	0	1	2	1	1	1	1	1
1	3	1	7	0	1	2	1	1	1	1	1
1	3	1	2	0	1	2	1	1	1	1	1
1	3	1	2	0	1	2	1	1	1	1	1
1	2	1	6	0	1	2	2	1	1	1	1
1	2	1	1	0	1	2	2	1	1	1	1
1	2	1	4	0	1	2	2	1	1	1	1
1	2	1	5	0	1	2	2	1	1	1	1
1	2	1	7	0	1	2	2	1	1	1	1
1	2	1	2	0	1	2	2	1	1	1	1
1	8	2	1	0	1	2	1	2	1	1	1
1	8	2	4	0	1	2	1	2	1	1	1
1	8	2	7	0	1	2	1	2	1	1	1
1	8	2	2	0	1	2	1	2	1	1	1
1	5	2	6	0	1	2	1	2	1	1	1
1	5	2	1	1	1	2	1	2	1	1	1
1	5	2	4	0	1	2	1	2	1	1	1
1	5	2	5	0	1	2	1	2	1	1	1
1	5	2	7	0	1	2	1	2	1	1	1
1	5	2	3	0	1	2	1	2	1	1	1
1	5	2	2	0	1	2	1	2	1	1	1
1	7	2	6	0	1	2	1	1	1	1	1
1	7	2	1	1	1	2	1	1	1	1	1
1	7	2	4	1	1	2	1	1	1	1	1
1	7	2	5	1	1	2	1	1	1	1	1
1	7	2	7	1	1	2	1	1	1	1	1
1	7	2	2	0	1	2	1	1	1	1	1
1	6	2	6	0	1	2	1	2	2	1	1
1	6	2	1	0	1	2	1	2	2	1	1
1	6	2	4	1	1	2	1	2	2	1	1
1	6	2	5	0	1	2	1	2	2	1	1
1	6	2	7	1	1	2	1	2	2	1	1
1	6	2	6	1	1	2	1	2	2	1	1
1	13	3	6	1	1	2	1	1	1	1	1
1	13	3	1	1	1	2	1	1	1	1	1
1	13	3	4	1	1	2	1	1	1	1	1
1	13	3	5	1	1	2	1	1	1	1	1
1	13	3	7	1	1	2	1	1	1	1	1
1	13	3	2	1	1	2	1	1	1	1	1
1	10	3	6	1	1	2	1	1	1	1	1
1	10	3	1	1	1	2	1	1	1	1	1
1	10	3	4	1	1	2	1	1	1	1	1
1	10	3	5	1	1	2	1	1	1	1	1
1	10	3	7	0	1	2	1	1	1	1	1
1	10	3	2	1	1	2	1	1	1	1	1
1	11	3	6	1	1	2	1	1	1	1	1
1	11	3	1	1	1	2	1	1	1	1	1
1	11	3	4	1	1	2	1	1	1	1	1
1	11	3	5	1	1	2	1	1	1	1	1
1	11	3	7	1	1	2	1	1	1	1	1
1	11	3	3	1	1	2	1	1	1	1	1
1	9	3	6	1	1	1	1	1	1	1	1
1	9	3	1	1	1	1	1	1	1	1	1
1	9	3	4	1	1	1	1	1	1	1	1
1	9	3	5	1	1	1	1	1	1	1	1
1	9	3	7	1	1	1	1	1	1	1	1
1	12	3	1	1	1	2	1	1	1	1	1
1	12	3	4	0	1	2	1	1	1	1	1
1	12	3	5	0	1	2	1	1	1	1	1
1	12	3	7	1	1	2	1	1	1	1	1
1	12	3	2	1	1	2	1	1	1	1	1
1	12	3	6	1	1	2	1	1	1	1	1
2	4	1	1	0	1	2	1	1	1	1	1
2	4	1	5	0	1	2	1	1	1	1	1
2	4	1	7	0	1	2	1	1	1	1	1
2	4	1	4	0	1	2	1	1	1	1	1
2	4	1	2	0	1	2	1	1	1	1	1
2	1	1	6	0	1	2	2	1	1	2	1
2	1	1	1	0	1	2	2	1	1	2	1
2	1	1	7	0	1	2	2	1	1	2	1
2	1	1	2	1	1	2	2	1	1	2	1
2	1	1	6	0	1	2	2	1	1	2	1
2	3	1	6	0	1	2	1	1	1	1	1
2	3	1	1	0	1	2	1	1	1	1	1
2	3	1	5	0	1	2	1	1	1	1	1
2	3	1	7	0	1	2	1	1	1	1	1
2	3	1	2	1	1	2	1	1	1	1	1
2	3	1	2	0	1	2	1	1	1	1	1
2	2	1	6	0	1	2	2	1	1	1	1
2	2	1	1	0	1	2	2	1	1	1	1
2	2	1	4	0	1	2	2	1	1	1	1
2	2	1	5	1	1	2	2	1	1	1	1
2	2	1	7	0	1	2	2	1	1	1	1
2	2	1	2	0	1	2	2	1	1	1	1
2	8	2	1	0	1	2	1	2	1	1	1
2	8	2	4	0	1	2	1	2	1	1	1
2	8	2	7	0	1	2	1	2	1	1	1
2	8	2	2	0	1	2	1	2	1	1	1
2	7	2	6	0	1	2	1	1	1	1	1
2	7	2	1	0	1	2	1	1	1	1	1
2	7	2	4	0	1	2	1	1	1	1	1
2	7	2	5	0	1	2	1	1	1	1	1
2	7	2	7	0	1	2	1	1	1	1	1
2	7	2	2	0	1	2	1	1	1	1	1
2	6	2	6	0	1	2	1	2	2	1	1
2	6	2	1	0	1	2	1	2	2	1	1
2	6	2	4	0	1	2	1	2	2	1	1
2	6	2	5	0	1	2	1	2	2	1	1
2	6	2	7	0	1	2	1	2	2	1	1
2	6	2	6	0	1	2	1	2	2	1	1
2	13	3	6	0	1	2	1	1	1	1	1
2	13	3	1	0	1	2	1	1	1	1	1
2	13	3	4	0	1	2	1	1	1	1	1
2	13	3	5	0	1	2	1	1	1	1	1
2	13	3	7	0	1	2	1	1	1	1	1
2	13	3	2	1	1	2	1	1	1	1	1
2	10	3	6	0	1	2	1	1	1	1	1
2	10	3	1	0	1	2	1	1	1	1	1
2	10	3	4	0	1	2	1	1	1	1	1
2	10	3	5	0	1	2	1	1	1	1	1
2	10	3	7	0	1	2	1	1	1	1	1
2	10	3	2	1	1	2	1	1	1	1	1
2	11	3	6	0	1	2	1	1	1	1	1
2	11	3	1	0	1	2	1	1	1	1	1
2	11	3	4	0	1	2	1	1	1	1	1
2	11	3	5	0	1	2	1	1	1	1	1
2	11	3	7	0	1	2	1	1	1	1	1
2	11	3	3	0	1	2	1	1	1	1	1
2	9	3	6	0	1	1	1	1	1	1	1
2	9	3	1	0	1	1	1	1	1	1	1
2	9	3	4	0	1	1	1	1	1	1	1
2	9	3	5	0	1	1	1	1	1	1	1
2	9	3	7	0	1	1	1	1	1	1	1
2	12	3	1	1	1	2	1	1	1	1	1
2	12	3	4	0	1	2	1	1	1	1	1
2	12	3	5	0	1	2	1	1	1	1	1
2	12	3	7	0	1	2	1	1	1	1	1
2	12	3	2	0	1	2	1	1	1	1	1
2	12	3	6	0	1	2	1	1	1	1	1
